# Supplementary material for: Radiomics for Discriminating Benign and Malignant Salivary Gland Tumors; Which Radiomic Feature Categories and MRI Sequences Should Be Used?
Source: Cancers (Basel). 2022 Nov 25;14(23):5804. doi: 10.3390/cancers14235804 (PMC9740105; doi:10.3390/cancers14235804)
Supplement: Supplementary file 1 [file cancers-14-05804-s001.zip]

Archive with 3 entries (3 files):
- Datasheet S1.xlsx
- Datasheet S2.xlsx
- Text S1.pdf
