# Supplementary material for: Radiomics for Discriminating Benign and Malignant Salivary Gland Tumors; Which Radiomic Feature Categories and MRI Sequences Should Be Used?
Source: Cancers (Basel). 2022 Nov 25;14(23):5804. doi: 10.3390/cancers14235804 (PMC9740105; doi:10.3390/cancers14235804)
Supplement: Supplementary file 1 [file cancers-14-05804-s001.zip › Datasheet S1.xlsx]

## Sheet: Sheet1
'original_shape_Elongation'	shape(N = 14)
'original_shape_Flatness'
'original_shape_LeastAxisLength'
'original_shape_MajorAxisLength'
'original_shape_Maximum2DDiameterColumn'
'original_shape_Maximum2DDiameterRow'
'original_shape_Maximum2DDiameterSlice'
'original_shape_Maximum3DDiameter'
'original_shape_MeshVolume'
'original_shape_MinorAxisLength'
'original_shape_Sphericity'
'original_shape_SurfaceArea'
'original_shape_SurfaceVolumeRatio'
'original_shape_VoxelVolume'
'original_firstorder_10Percentile'	first order(N = 18)
'original_firstorder_90Percentile'
'original_firstorder_Energy'
'original_firstorder_Entropy'
'original_firstorder_InterquartileRange'
'original_firstorder_Kurtosis'
'original_firstorder_Maximum'
'original_firstorder_MeanAbsoluteDeviation'
'original_firstorder_Mean'
'original_firstorder_Median'
'original_firstorder_Minimum'
'original_firstorder_Range'
'original_firstorder_RobustMeanAbsoluteDeviation'
'original_firstorder_RootMeanSquared'
'original_firstorder_Skewness'
'original_firstorder_TotalEnergy'
'original_firstorder_Uniformity'
'original_firstorder_Variance'
'original_glcm_Autocorrelation'	texture (N = 73)
'original_glcm_JointAverage'
'original_glcm_ClusterProminence'
'original_glcm_ClusterShade'
'original_glcm_ClusterTendency'
'original_glcm_Contrast'
'original_glcm_Correlation'
'original_glcm_DifferenceAverage'
'original_glcm_DifferenceEntropy'
'original_glcm_DifferenceVariance'
'original_glcm_JointEnergy'
'original_glcm_JointEntropy'
'original_glcm_Imc1'
'original_glcm_Imc2'
'original_glcm_Idm'
'original_glcm_Idmn'
'original_glcm_Id'
'original_glcm_Idn'
'original_glcm_InverseVariance'
'original_glcm_MaximumProbability'
'original_glcm_SumEntropy'
'original_glcm_SumSquares'
'original_glrlm_GrayLevelNonUniformity'
'original_glrlm_GrayLevelNonUniformityNormalized'
'original_glrlm_GrayLevelVariance'
'original_glrlm_HighGrayLevelRunEmphasis'
'original_glrlm_LongRunEmphasis'
'original_glrlm_LongRunHighGrayLevelEmphasis'
'original_glrlm_LongRunLowGrayLevelEmphasis'
'original_glrlm_LowGrayLevelRunEmphasis'
'original_glrlm_RunEntropy'
'original_glrlm_RunLengthNonUniformity'
'original_glrlm_RunLengthNonUniformityNormalized'
'original_glrlm_RunPercentage'
'original_glrlm_RunVariance'
'original_glrlm_ShortRunEmphasis'
'original_glrlm_ShortRunHighGrayLevelEmphasis'
'original_glrlm_ShortRunLowGrayLevelEmphasis'
'original_glszm_GrayLevelNonUniformity'
'original_glszm_GrayLevelNonUniformityNormalized'
'original_glszm_GrayLevelVariance'
'original_glszm_HighGrayLevelZoneEmphasis'
'original_glszm_LargeAreaEmphasis'
'original_glszm_LargeAreaHighGrayLevelEmphasis'
'original_glszm_LargeAreaLowGrayLevelEmphasis'
'original_glszm_LowGrayLevelZoneEmphasis'
'original_glszm_SizeZoneNonUniformity'
'original_glszm_SizeZoneNonUniformityNormalized'
'original_glszm_SmallAreaEmphasis'
'original_glszm_SmallAreaHighGrayLevelEmphasis'
'original_glszm_SmallAreaLowGrayLevelEmphasis'
'original_glszm_ZoneEntropy'
'original_glszm_ZonePercentage'
'original_glszm_ZoneVariance'
'original_gldm_DependenceEntropy'
'original_gldm_DependenceNonUniformity'
'original_gldm_DependenceNonUniformityNormalized'
'original_gldm_DependenceVariance'
'original_gldm_GrayLevelNonUniformity'
'original_gldm_GrayLevelVariance'
'original_gldm_HighGrayLevelEmphasis'
'original_gldm_LargeDependenceEmphasis'
'original_gldm_LargeDependenceHighGrayLevelEmphasis'
'original_gldm_LargeDependenceLowGrayLevelEmphasis'
'original_gldm_LowGrayLevelEmphasis'
'original_gldm_SmallDependenceEmphasis'
'original_gldm_SmallDependenceHighGrayLevelEmphasis'
'original_gldm_SmallDependenceLowGrayLevelEmphasis'
'original_ngtdm_Busyness'
'original_ngtdm_Coarseness'
'original_ngtdm_Complexity'
'original_ngtdm_Contrast'
'original_ngtdm_Strength'
'wavelet-LLH_firstorder_10Percentile'	filter_based(N = 801)
'wavelet-LLH_firstorder_90Percentile'
'wavelet-LLH_firstorder_Energy'
'wavelet-LLH_firstorder_Entropy'
'wavelet-LLH_firstorder_InterquartileRange'
'wavelet-LLH_firstorder_Kurtosis'
'wavelet-LLH_firstorder_Maximum'
'wavelet-LLH_firstorder_MeanAbsoluteDeviation'
'wavelet-LLH_firstorder_Mean'
'wavelet-LLH_firstorder_Median'
'wavelet-LLH_firstorder_Minimum'
'wavelet-LLH_firstorder_Range'
'wavelet-LLH_firstorder_RobustMeanAbsoluteDeviation'
'wavelet-LLH_firstorder_RootMeanSquared'
'wavelet-LLH_firstorder_Skewness'
'wavelet-LLH_firstorder_TotalEnergy'
'wavelet-LLH_firstorder_Uniformity'
'wavelet-LLH_firstorder_Variance'
'wavelet-LLH_glcm_Autocorrelation'
'wavelet-LLH_glcm_JointAverage'
'wavelet-LLH_glcm_ClusterProminence'
'wavelet-LLH_glcm_ClusterShade'
'wavelet-LLH_glcm_ClusterTendency'
'wavelet-LLH_glcm_Contrast'
'wavelet-LLH_glcm_Correlation'
'wavelet-LLH_glcm_DifferenceAverage'
'wavelet-LLH_glcm_DifferenceEntropy'
'wavelet-LLH_glcm_DifferenceVariance'
'wavelet-LLH_glcm_JointEnergy'
'wavelet-LLH_glcm_JointEntropy'
'wavelet-LLH_glcm_Imc1'
'wavelet-LLH_glcm_Imc2'
'wavelet-LLH_glcm_Idm'
'wavelet-LLH_glcm_Idmn'
'wavelet-LLH_glcm_Id'
'wavelet-LLH_glcm_Idn'
'wavelet-LLH_glcm_InverseVariance'
'wavelet-LLH_glcm_MaximumProbability'
'wavelet-LLH_glcm_SumEntropy'
'wavelet-LLH_glcm_SumSquares'
'wavelet-LLH_glrlm_GrayLevelNonUniformity'
'wavelet-LLH_glrlm_GrayLevelNonUniformityNormalized'
'wavelet-LLH_glrlm_GrayLevelVariance'
'wavelet-LLH_glrlm_HighGrayLevelRunEmphasis'
'wavelet-LLH_glrlm_LongRunEmphasis'
'wavelet-LLH_glrlm_LongRunHighGrayLevelEmphasis'
'wavelet-LLH_glrlm_LongRunLowGrayLevelEmphasis'
'wavelet-LLH_glrlm_LowGrayLevelRunEmphasis'
'wavelet-LLH_glrlm_RunEntropy'
'wavelet-LLH_glrlm_RunLengthNonUniformity'
'wavelet-LLH_glrlm_RunLengthNonUniformityNormalized'
'wavelet-LLH_glrlm_RunPercentage'
'wavelet-LLH_glrlm_RunVariance'
'wavelet-LLH_glrlm_ShortRunEmphasis'
'wavelet-LLH_glrlm_ShortRunHighGrayLevelEmphasis'
'wavelet-LLH_glrlm_ShortRunLowGrayLevelEmphasis'
'wavelet-LLH_glszm_GrayLevelNonUniformity'
'wavelet-LLH_glszm_GrayLevelNonUniformityNormalized'
'wavelet-LLH_glszm_GrayLevelVariance'
'wavelet-LLH_glszm_HighGrayLevelZoneEmphasis'
'wavelet-LLH_glszm_LargeAreaEmphasis'
'wavelet-LLH_glszm_LargeAreaHighGrayLevelEmphasis'
'wavelet-LLH_glszm_LargeAreaLowGrayLevelEmphasis'
'wavelet-LLH_glszm_LowGrayLevelZoneEmphasis'
'wavelet-LLH_glszm_SizeZoneNonUniformity'
'wavelet-LLH_glszm_SizeZoneNonUniformityNormalized'
'wavelet-LLH_glszm_SmallAreaEmphasis'
'wavelet-LLH_glszm_SmallAreaHighGrayLevelEmphasis'
'wavelet-LLH_glszm_SmallAreaLowGrayLevelEmphasis'
'wavelet-LLH_glszm_ZoneEntropy'
'wavelet-LLH_glszm_ZonePercentage'
'wavelet-LLH_glszm_ZoneVariance'
'wavelet-LLH_gldm_DependenceEntropy'
'wavelet-LLH_gldm_DependenceNonUniformity'
'wavelet-LLH_gldm_DependenceNonUniformityNormalized'
'wavelet-LLH_gldm_DependenceVariance'
'wavelet-LLH_gldm_GrayLevelNonUniformity'
'wavelet-LLH_gldm_GrayLevelVariance'
'wavelet-LLH_gldm_HighGrayLevelEmphasis'
'wavelet-LLH_gldm_LargeDependenceEmphasis'
'wavelet-LLH_gldm_LargeDependenceHighGrayLevelEmphasis'
'wavelet-LLH_gldm_LargeDependenceLowGrayLevelEmphasis'
'wavelet-LLH_gldm_LowGrayLevelEmphasis'
'wavelet-LLH_gldm_SmallDependenceEmphasis'
'wavelet-LLH_gldm_SmallDependenceHighGrayLevelEmphasis'
'wavelet-LLH_gldm_SmallDependenceLowGrayLevelEmphasis'
'wavelet-LLH_ngtdm_Busyness'
'wavelet-LLH_ngtdm_Coarseness'
'wavelet-LLH_ngtdm_Complexity'
'wavelet-LLH_ngtdm_Contrast'
'wavelet-LLH_ngtdm_Strength'
'wavelet-LHL_firstorder_10Percentile'
'wavelet-LHL_firstorder_90Percentile'
'wavelet-LHL_firstorder_Energy'
'wavelet-LHL_firstorder_Entropy'
'wavelet-LHL_firstorder_InterquartileRange'
'wavelet-LHL_firstorder_Kurtosis'
'wavelet-LHL_firstorder_Maximum'
'wavelet-LHL_firstorder_MeanAbsoluteDeviation'
'wavelet-LHL_firstorder_Mean'
'wavelet-LHL_firstorder_Median'
'wavelet-LHL_firstorder_Minimum'
'wavelet-LHL_firstorder_Range'
'wavelet-LHL_firstorder_RobustMeanAbsoluteDeviation'
'wavelet-LHL_firstorder_RootMeanSquared'
'wavelet-LHL_firstorder_Skewness'
'wavelet-LHL_firstorder_TotalEnergy'
'wavelet-LHL_firstorder_Uniformity'
'wavelet-LHL_firstorder_Variance'
'wavelet-LHL_glcm_Autocorrelation'
'wavelet-LHL_glcm_JointAverage'
'wavelet-LHL_glcm_ClusterProminence'
'wavelet-LHL_glcm_ClusterShade'
'wavelet-LHL_glcm_ClusterTendency'
'wavelet-LHL_glcm_Contrast'
'wavelet-LHL_glcm_Correlation'
'wavelet-LHL_glcm_DifferenceAverage'
'wavelet-LHL_glcm_DifferenceEntropy'
'wavelet-LHL_glcm_DifferenceVariance'
'wavelet-LHL_glcm_JointEnergy'
'wavelet-LHL_glcm_JointEntropy'
'wavelet-LHL_glcm_Imc1'
'wavelet-LHL_glcm_Imc2'
'wavelet-LHL_glcm_Idm'
'wavelet-LHL_glcm_Idmn'
'wavelet-LHL_glcm_Id'
'wavelet-LHL_glcm_Idn'
'wavelet-LHL_glcm_InverseVariance'
'wavelet-LHL_glcm_MaximumProbability'
'wavelet-LHL_glcm_SumEntropy'
'wavelet-LHL_glcm_SumSquares'
'wavelet-LHL_glrlm_GrayLevelNonUniformity'
'wavelet-LHL_glrlm_GrayLevelNonUniformityNormalized'
'wavelet-LHL_glrlm_GrayLevelVariance'
'wavelet-LHL_glrlm_HighGrayLevelRunEmphasis'
'wavelet-LHL_glrlm_LongRunEmphasis'
'wavelet-LHL_glrlm_LongRunHighGrayLevelEmphasis'
'wavelet-LHL_glrlm_LongRunLowGrayLevelEmphasis'
'wavelet-LHL_glrlm_LowGrayLevelRunEmphasis'
'wavelet-LHL_glrlm_RunEntropy'
'wavelet-LHL_glrlm_RunLengthNonUniformity'
'wavelet-LHL_glrlm_RunLengthNonUniformityNormalized'
'wavelet-LHL_glrlm_RunPercentage'
'wavelet-LHL_glrlm_RunVariance'
'wavelet-LHL_glrlm_ShortRunEmphasis'
'wavelet-LHL_glrlm_ShortRunHighGrayLevelEmphasis'
'wavelet-LHL_glrlm_ShortRunLowGrayLevelEmphasis'
'wavelet-LHL_glszm_GrayLevelNonUniformity'
'wavelet-LHL_glszm_GrayLevelNonUniformityNormalized'
'wavelet-LHL_glszm_GrayLevelVariance'
'wavelet-LHL_glszm_HighGrayLevelZoneEmphasis'
'wavelet-LHL_glszm_LargeAreaEmphasis'
'wavelet-LHL_glszm_LargeAreaHighGrayLevelEmphasis'
'wavelet-LHL_glszm_LargeAreaLowGrayLevelEmphasis'
'wavelet-LHL_glszm_LowGrayLevelZoneEmphasis'
'wavelet-LHL_glszm_SizeZoneNonUniformity'
'wavelet-LHL_glszm_SizeZoneNonUniformityNormalized'
'wavelet-LHL_glszm_SmallAreaEmphasis'
'wavelet-LHL_glszm_SmallAreaHighGrayLevelEmphasis'
'wavelet-LHL_glszm_SmallAreaLowGrayLevelEmphasis'
'wavelet-LHL_glszm_ZoneEntropy'
'wavelet-LHL_glszm_ZonePercentage'
'wavelet-LHL_glszm_ZoneVariance'
'wavelet-LHL_gldm_DependenceEntropy'
'wavelet-LHL_gldm_DependenceNonUniformity'
'wavelet-LHL_gldm_DependenceNonUniformityNormalized'
'wavelet-LHL_gldm_DependenceVariance'
'wavelet-LHL_gldm_GrayLevelNonUniformity'
'wavelet-LHL_gldm_GrayLevelVariance'
'wavelet-LHL_gldm_HighGrayLevelEmphasis'
'wavelet-LHL_gldm_LargeDependenceEmphasis'
'wavelet-LHL_gldm_LargeDependenceHighGrayLevelEmphasis'
'wavelet-LHL_gldm_LargeDependenceLowGrayLevelEmphasis'
'wavelet-LHL_gldm_LowGrayLevelEmphasis'
'wavelet-LHL_gldm_SmallDependenceEmphasis'
'wavelet-LHL_gldm_SmallDependenceHighGrayLevelEmphasis'
'wavelet-LHL_gldm_SmallDependenceLowGrayLevelEmphasis'
'wavelet-LHL_ngtdm_Busyness'
'wavelet-LHL_ngtdm_Coarseness'
'wavelet-LHL_ngtdm_Complexity'
'wavelet-LHL_ngtdm_Contrast'
'wavelet-LHL_ngtdm_Strength'
'wavelet-LHH_firstorder_10Percentile'
'wavelet-LHH_firstorder_90Percentile'
'wavelet-LHH_firstorder_Energy'
'wavelet-LHH_firstorder_Entropy'
'wavelet-LHH_firstorder_InterquartileRange'
'wavelet-LHH_firstorder_Kurtosis'
'wavelet-LHH_firstorder_Maximum'
'wavelet-LHH_firstorder_MeanAbsoluteDeviation'
'wavelet-LHH_firstorder_Mean'
'wavelet-LHH_firstorder_Median'
'wavelet-LHH_firstorder_Minimum'
'wavelet-LHH_firstorder_Range'
'wavelet-LHH_firstorder_RobustMeanAbsoluteDeviation'
'wavelet-LHH_firstorder_RootMeanSquared'
'wavelet-LHH_firstorder_Skewness'
'wavelet-LHH_firstorder_TotalEnergy'
'wavelet-LHH_firstorder_Uniformity'
'wavelet-LHH_firstorder_Variance'
'wavelet-LHH_glcm_Autocorrelation'
'wavelet-LHH_glcm_JointAverage'
'wavelet-LHH_glcm_ClusterProminence'
'wavelet-LHH_glcm_ClusterShade'
'wavelet-LHH_glcm_ClusterTendency'
'wavelet-LHH_glcm_Contrast'
'wavelet-LHH_glcm_Correlation'
'wavelet-LHH_glcm_DifferenceAverage'
'wavelet-LHH_glcm_DifferenceEntropy'
'wavelet-LHH_glcm_DifferenceVariance'
'wavelet-LHH_glcm_JointEnergy'
'wavelet-LHH_glcm_JointEntropy'
'wavelet-LHH_glcm_Imc1'
'wavelet-LHH_glcm_Imc2'
'wavelet-LHH_glcm_Idm'
'wavelet-LHH_glcm_Idmn'
'wavelet-LHH_glcm_Id'
'wavelet-LHH_glcm_Idn'
'wavelet-LHH_glcm_InverseVariance'
'wavelet-LHH_glcm_MaximumProbability'
'wavelet-LHH_glcm_SumEntropy'
'wavelet-LHH_glcm_SumSquares'
'wavelet-LHH_glrlm_GrayLevelNonUniformity'
'wavelet-LHH_glrlm_GrayLevelNonUniformityNormalized'
'wavelet-LHH_glrlm_GrayLevelVariance'
'wavelet-LHH_glrlm_HighGrayLevelRunEmphasis'
'wavelet-LHH_glrlm_LongRunEmphasis'
'wavelet-LHH_glrlm_LongRunHighGrayLevelEmphasis'
'wavelet-LHH_glrlm_LongRunLowGrayLevelEmphasis'
'wavelet-LHH_glrlm_LowGrayLevelRunEmphasis'
'wavelet-LHH_glrlm_RunEntropy'
'wavelet-LHH_glrlm_RunLengthNonUniformity'
'wavelet-LHH_glrlm_RunLengthNonUniformityNormalized'
'wavelet-LHH_glrlm_RunPercentage'
'wavelet-LHH_glrlm_RunVariance'
'wavelet-LHH_glrlm_ShortRunEmphasis'
'wavelet-LHH_glrlm_ShortRunHighGrayLevelEmphasis'
'wavelet-LHH_glrlm_ShortRunLowGrayLevelEmphasis'
'wavelet-LHH_glszm_GrayLevelNonUniformity'
'wavelet-LHH_glszm_GrayLevelNonUniformityNormalized'
'wavelet-LHH_glszm_GrayLevelVariance'
'wavelet-LHH_glszm_HighGrayLevelZoneEmphasis'
'wavelet-LHH_glszm_LargeAreaEmphasis'
'wavelet-LHH_glszm_LargeAreaHighGrayLevelEmphasis'
'wavelet-LHH_glszm_LargeAreaLowGrayLevelEmphasis'
'wavelet-LHH_glszm_LowGrayLevelZoneEmphasis'
'wavelet-LHH_glszm_SizeZoneNonUniformity'
'wavelet-LHH_glszm_SizeZoneNonUniformityNormalized'
'wavelet-LHH_glszm_SmallAreaEmphasis'
'wavelet-LHH_glszm_SmallAreaHighGrayLevelEmphasis'
'wavelet-LHH_glszm_SmallAreaLowGrayLevelEmphasis'
'wavelet-LHH_glszm_ZoneEntropy'
'wavelet-LHH_glszm_ZonePercentage'
'wavelet-LHH_glszm_ZoneVariance'
'wavelet-LHH_gldm_DependenceEntropy'
'wavelet-LHH_gldm_DependenceNonUniformity'
'wavelet-LHH_gldm_DependenceNonUniformityNormalized'
'wavelet-LHH_gldm_DependenceVariance'
'wavelet-LHH_gldm_GrayLevelNonUniformity'
'wavelet-LHH_gldm_GrayLevelVariance'
'wavelet-LHH_gldm_HighGrayLevelEmphasis'
'wavelet-LHH_gldm_LargeDependenceEmphasis'
'wavelet-LHH_gldm_LargeDependenceHighGrayLevelEmphasis'
'wavelet-LHH_gldm_LargeDependenceLowGrayLevelEmphasis'
'wavelet-LHH_gldm_LowGrayLevelEmphasis'
'wavelet-LHH_gldm_SmallDependenceEmphasis'
'wavelet-LHH_gldm_SmallDependenceHighGrayLevelEmphasis'
'wavelet-LHH_gldm_SmallDependenceLowGrayLevelEmphasis'
'wavelet-LHH_ngtdm_Busyness'
'wavelet-LHH_ngtdm_Coarseness'
'wavelet-LHH_ngtdm_Complexity'
'wavelet-LHH_ngtdm_Contrast'
'wavelet-LHH_ngtdm_Strength'
'wavelet-HLL_firstorder_10Percentile'
'wavelet-HLL_firstorder_90Percentile'
'wavelet-HLL_firstorder_Energy'
'wavelet-HLL_firstorder_Entropy'
'wavelet-HLL_firstorder_InterquartileRange'
'wavelet-HLL_firstorder_Kurtosis'
'wavelet-HLL_firstorder_Maximum'
'wavelet-HLL_firstorder_MeanAbsoluteDeviation'
'wavelet-HLL_firstorder_Mean'
'wavelet-HLL_firstorder_Median'
'wavelet-HLL_firstorder_Minimum'
'wavelet-HLL_firstorder_Range'
'wavelet-HLL_firstorder_RobustMeanAbsoluteDeviation'
'wavelet-HLL_firstorder_RootMeanSquared'
'wavelet-HLL_firstorder_Skewness'
'wavelet-HLL_firstorder_TotalEnergy'
'wavelet-HLL_firstorder_Uniformity'
'wavelet-HLL_firstorder_Variance'
'wavelet-HLL_glcm_Autocorrelation'
'wavelet-HLL_glcm_JointAverage'
'wavelet-HLL_glcm_ClusterProminence'
'wavelet-HLL_glcm_ClusterShade'
'wavelet-HLL_glcm_ClusterTendency'
'wavelet-HLL_glcm_Contrast'
'wavelet-HLL_glcm_Correlation'
'wavelet-HLL_glcm_DifferenceAverage'
'wavelet-HLL_glcm_DifferenceEntropy'
'wavelet-HLL_glcm_DifferenceVariance'
'wavelet-HLL_glcm_JointEnergy'
'wavelet-HLL_glcm_JointEntropy'
'wavelet-HLL_glcm_Imc1'
'wavelet-HLL_glcm_Imc2'
'wavelet-HLL_glcm_Idm'
'wavelet-HLL_glcm_Idmn'
'wavelet-HLL_glcm_Id'
'wavelet-HLL_glcm_Idn'
'wavelet-HLL_glcm_InverseVariance'
'wavelet-HLL_glcm_MaximumProbability'
'wavelet-HLL_glcm_SumEntropy'
'wavelet-HLL_glcm_SumSquares'
'wavelet-HLL_glrlm_GrayLevelNonUniformity'
'wavelet-HLL_glrlm_GrayLevelNonUniformityNormalized'
'wavelet-HLL_glrlm_GrayLevelVariance'
'wavelet-HLL_glrlm_HighGrayLevelRunEmphasis'
'wavelet-HLL_glrlm_LongRunEmphasis'
'wavelet-HLL_glrlm_LongRunHighGrayLevelEmphasis'
'wavelet-HLL_glrlm_LongRunLowGrayLevelEmphasis'
'wavelet-HLL_glrlm_LowGrayLevelRunEmphasis'
'wavelet-HLL_glrlm_RunEntropy'
'wavelet-HLL_glrlm_RunLengthNonUniformity'
'wavelet-HLL_glrlm_RunLengthNonUniformityNormalized'
'wavelet-HLL_glrlm_RunPercentage'
'wavelet-HLL_glrlm_RunVariance'
'wavelet-HLL_glrlm_ShortRunEmphasis'
'wavelet-HLL_glrlm_ShortRunHighGrayLevelEmphasis'
'wavelet-HLL_glrlm_ShortRunLowGrayLevelEmphasis'
'wavelet-HLL_glszm_GrayLevelNonUniformity'
'wavelet-HLL_glszm_GrayLevelNonUniformityNormalized'
'wavelet-HLL_glszm_GrayLevelVariance'
'wavelet-HLL_glszm_HighGrayLevelZoneEmphasis'
'wavelet-HLL_glszm_LargeAreaEmphasis'
'wavelet-HLL_glszm_LargeAreaHighGrayLevelEmphasis'
'wavelet-HLL_glszm_LargeAreaLowGrayLevelEmphasis'
'wavelet-HLL_glszm_LowGrayLevelZoneEmphasis'
'wavelet-HLL_glszm_SizeZoneNonUniformity'
'wavelet-HLL_glszm_SizeZoneNonUniformityNormalized'
'wavelet-HLL_glszm_SmallAreaEmphasis'
'wavelet-HLL_glszm_SmallAreaHighGrayLevelEmphasis'
'wavelet-HLL_glszm_SmallAreaLowGrayLevelEmphasis'
'wavelet-HLL_glszm_ZoneEntropy'
'wavelet-HLL_glszm_ZonePercentage'
'wavelet-HLL_glszm_ZoneVariance'
'wavelet-HLL_gldm_DependenceEntropy'
'wavelet-HLL_gldm_DependenceNonUniformity'
'wavelet-HLL_gldm_DependenceNonUniformityNormalized'
'wavelet-HLL_gldm_DependenceVariance'
'wavelet-HLL_gldm_GrayLevelNonUniformity'
'wavelet-HLL_gldm_GrayLevelVariance'
'wavelet-HLL_gldm_HighGrayLevelEmphasis'
'wavelet-HLL_gldm_LargeDependenceEmphasis'
'wavelet-HLL_gldm_LargeDependenceHighGrayLevelEmphasis'
'wavelet-HLL_gldm_LargeDependenceLowGrayLevelEmphasis'
'wavelet-HLL_gldm_LowGrayLevelEmphasis'
'wavelet-HLL_gldm_SmallDependenceEmphasis'
'wavelet-HLL_gldm_SmallDependenceHighGrayLevelEmphasis'
'wavelet-HLL_gldm_SmallDependenceLowGrayLevelEmphasis'
'wavelet-HLL_ngtdm_Busyness'
'wavelet-HLL_ngtdm_Coarseness'
'wavelet-HLL_ngtdm_Complexity'
'wavelet-HLL_ngtdm_Contrast'
'wavelet-HLL_ngtdm_Strength'
'wavelet-HLH_firstorder_10Percentile'
'wavelet-HLH_firstorder_90Percentile'
'wavelet-HLH_firstorder_Energy'
'wavelet-HLH_firstorder_Entropy'
'wavelet-HLH_firstorder_InterquartileRange'
'wavelet-HLH_firstorder_Kurtosis'
'wavelet-HLH_firstorder_Maximum'
'wavelet-HLH_firstorder_MeanAbsoluteDeviation'
'wavelet-HLH_firstorder_Mean'
'wavelet-HLH_firstorder_Median'
'wavelet-HLH_firstorder_Minimum'
'wavelet-HLH_firstorder_Range'
'wavelet-HLH_firstorder_RobustMeanAbsoluteDeviation'
'wavelet-HLH_firstorder_RootMeanSquared'
'wavelet-HLH_firstorder_Skewness'
'wavelet-HLH_firstorder_TotalEnergy'
'wavelet-HLH_firstorder_Uniformity'
'wavelet-HLH_firstorder_Variance'
'wavelet-HLH_glcm_Autocorrelation'
'wavelet-HLH_glcm_JointAverage'
'wavelet-HLH_glcm_ClusterProminence'
'wavelet-HLH_glcm_ClusterShade'
'wavelet-HLH_glcm_ClusterTendency'
'wavelet-HLH_glcm_Contrast'
'wavelet-HLH_glcm_Correlation'
'wavelet-HLH_glcm_DifferenceAverage'
'wavelet-HLH_glcm_DifferenceEntropy'
'wavelet-HLH_glcm_DifferenceVariance'
'wavelet-HLH_glcm_JointEnergy'
'wavelet-HLH_glcm_JointEntropy'
'wavelet-HLH_glcm_Imc1'
'wavelet-HLH_glcm_Imc2'
'wavelet-HLH_glcm_Idm'
'wavelet-HLH_glcm_Idmn'
'wavelet-HLH_glcm_Id'
'wavelet-HLH_glcm_Idn'
'wavelet-HLH_glcm_InverseVariance'
'wavelet-HLH_glcm_MaximumProbability'
'wavelet-HLH_glcm_SumEntropy'
'wavelet-HLH_glcm_SumSquares'
'wavelet-HLH_glrlm_GrayLevelNonUniformity'
'wavelet-HLH_glrlm_GrayLevelNonUniformityNormalized'
'wavelet-HLH_glrlm_GrayLevelVariance'
'wavelet-HLH_glrlm_HighGrayLevelRunEmphasis'
'wavelet-HLH_glrlm_LongRunEmphasis'
'wavelet-HLH_glrlm_LongRunHighGrayLevelEmphasis'
'wavelet-HLH_glrlm_LongRunLowGrayLevelEmphasis'
'wavelet-HLH_glrlm_LowGrayLevelRunEmphasis'
'wavelet-HLH_glrlm_RunEntropy'
'wavelet-HLH_glrlm_RunLengthNonUniformity'
'wavelet-HLH_glrlm_RunLengthNonUniformityNormalized'
'wavelet-HLH_glrlm_RunPercentage'
'wavelet-HLH_glrlm_RunVariance'
'wavelet-HLH_glrlm_ShortRunEmphasis'
'wavelet-HLH_glrlm_ShortRunHighGrayLevelEmphasis'
'wavelet-HLH_glrlm_ShortRunLowGrayLevelEmphasis'
'wavelet-HLH_glszm_GrayLevelNonUniformity'
'wavelet-HLH_glszm_GrayLevelNonUniformityNormalized'
'wavelet-HLH_glszm_GrayLevelVariance'
'wavelet-HLH_glszm_HighGrayLevelZoneEmphasis'
'wavelet-HLH_glszm_LargeAreaEmphasis'
'wavelet-HLH_glszm_LargeAreaHighGrayLevelEmphasis'
'wavelet-HLH_glszm_LargeAreaLowGrayLevelEmphasis'
'wavelet-HLH_glszm_LowGrayLevelZoneEmphasis'
'wavelet-HLH_glszm_SizeZoneNonUniformity'
'wavelet-HLH_glszm_SizeZoneNonUniformityNormalized'
'wavelet-HLH_glszm_SmallAreaEmphasis'
'wavelet-HLH_glszm_SmallAreaHighGrayLevelEmphasis'
'wavelet-HLH_glszm_SmallAreaLowGrayLevelEmphasis'
'wavelet-HLH_glszm_ZoneEntropy'
'wavelet-HLH_glszm_ZonePercentage'
'wavelet-HLH_glszm_ZoneVariance'
'wavelet-HLH_gldm_DependenceEntropy'
'wavelet-HLH_gldm_DependenceNonUniformity'
'wavelet-HLH_gldm_DependenceNonUniformityNormalized'
'wavelet-HLH_gldm_DependenceVariance'
'wavelet-HLH_gldm_GrayLevelNonUniformity'
'wavelet-HLH_gldm_GrayLevelVariance'
'wavelet-HLH_gldm_HighGrayLevelEmphasis'
'wavelet-HLH_gldm_LargeDependenceEmphasis'
'wavelet-HLH_gldm_LargeDependenceHighGrayLevelEmphasis'
'wavelet-HLH_gldm_LargeDependenceLowGrayLevelEmphasis'
'wavelet-HLH_gldm_LowGrayLevelEmphasis'
'wavelet-HLH_gldm_SmallDependenceEmphasis'
'wavelet-HLH_gldm_SmallDependenceHighGrayLevelEmphasis'
'wavelet-HLH_gldm_SmallDependenceLowGrayLevelEmphasis'
'wavelet-HLH_ngtdm_Busyness'
'wavelet-HLH_ngtdm_Coarseness'
'wavelet-HLH_ngtdm_Complexity'
'wavelet-HLH_ngtdm_Contrast'
'wavelet-HLH_ngtdm_Strength'
'wavelet-HHL_firstorder_10Percentile'
'wavelet-HHL_firstorder_90Percentile'
'wavelet-HHL_firstorder_Energy'
'wavelet-HHL_firstorder_Entropy'
'wavelet-HHL_firstorder_InterquartileRange'
'wavelet-HHL_firstorder_Kurtosis'
'wavelet-HHL_firstorder_Maximum'
'wavelet-HHL_firstorder_MeanAbsoluteDeviation'
'wavelet-HHL_firstorder_Mean'
'wavelet-HHL_firstorder_Median'
'wavelet-HHL_firstorder_Minimum'
'wavelet-HHL_firstorder_Range'
'wavelet-HHL_firstorder_RobustMeanAbsoluteDeviation'
'wavelet-HHL_firstorder_RootMeanSquared'
'wavelet-HHL_firstorder_Skewness'
'wavelet-HHL_firstorder_TotalEnergy'
'wavelet-HHL_firstorder_Uniformity'
'wavelet-HHL_firstorder_Variance'
'wavelet-HHL_glcm_Autocorrelation'
'wavelet-HHL_glcm_JointAverage'
'wavelet-HHL_glcm_ClusterProminence'
'wavelet-HHL_glcm_ClusterShade'
'wavelet-HHL_glcm_ClusterTendency'
'wavelet-HHL_glcm_Contrast'
'wavelet-HHL_glcm_Correlation'
'wavelet-HHL_glcm_DifferenceAverage'
'wavelet-HHL_glcm_DifferenceEntropy'
'wavelet-HHL_glcm_DifferenceVariance'
'wavelet-HHL_glcm_JointEnergy'
'wavelet-HHL_glcm_JointEntropy'
'wavelet-HHL_glcm_Imc1'
'wavelet-HHL_glcm_Imc2'
'wavelet-HHL_glcm_Idm'
'wavelet-HHL_glcm_Idmn'
'wavelet-HHL_glcm_Id'
'wavelet-HHL_glcm_Idn'
'wavelet-HHL_glcm_InverseVariance'
'wavelet-HHL_glcm_MaximumProbability'
'wavelet-HHL_glcm_SumEntropy'
'wavelet-HHL_glcm_SumSquares'
'wavelet-HHL_glrlm_GrayLevelNonUniformity'
'wavelet-HHL_glrlm_GrayLevelNonUniformityNormalized'
'wavelet-HHL_glrlm_GrayLevelVariance'
'wavelet-HHL_glrlm_HighGrayLevelRunEmphasis'
'wavelet-HHL_glrlm_LongRunEmphasis'
'wavelet-HHL_glrlm_LongRunHighGrayLevelEmphasis'
'wavelet-HHL_glrlm_LongRunLowGrayLevelEmphasis'
'wavelet-HHL_glrlm_LowGrayLevelRunEmphasis'
'wavelet-HHL_glrlm_RunEntropy'
'wavelet-HHL_glrlm_RunLengthNonUniformity'
'wavelet-HHL_glrlm_RunLengthNonUniformityNormalized'
'wavelet-HHL_glrlm_RunPercentage'
'wavelet-HHL_glrlm_RunVariance'
'wavelet-HHL_glrlm_ShortRunEmphasis'
'wavelet-HHL_glrlm_ShortRunHighGrayLevelEmphasis'
'wavelet-HHL_glrlm_ShortRunLowGrayLevelEmphasis'
'wavelet-HHL_glszm_GrayLevelNonUniformity'
'wavelet-HHL_glszm_GrayLevelNonUniformityNormalized'
'wavelet-HHL_glszm_GrayLevelVariance'
'wavelet-HHL_glszm_HighGrayLevelZoneEmphasis'
'wavelet-HHL_glszm_LargeAreaEmphasis'
'wavelet-HHL_glszm_LargeAreaHighGrayLevelEmphasis'
'wavelet-HHL_glszm_LargeAreaLowGrayLevelEmphasis'
'wavelet-HHL_glszm_LowGrayLevelZoneEmphasis'
'wavelet-HHL_glszm_SizeZoneNonUniformity'
'wavelet-HHL_glszm_SizeZoneNonUniformityNormalized'
'wavelet-HHL_glszm_SmallAreaEmphasis'
'wavelet-HHL_glszm_SmallAreaHighGrayLevelEmphasis'
'wavelet-HHL_glszm_SmallAreaLowGrayLevelEmphasis'
'wavelet-HHL_glszm_ZoneEntropy'
'wavelet-HHL_glszm_ZonePercentage'
'wavelet-HHL_glszm_ZoneVariance'
'wavelet-HHL_gldm_DependenceEntropy'
'wavelet-HHL_gldm_DependenceNonUniformity'
'wavelet-HHL_gldm_DependenceNonUniformityNormalized'
'wavelet-HHL_gldm_DependenceVariance'
'wavelet-HHL_gldm_GrayLevelNonUniformity'
'wavelet-HHL_gldm_GrayLevelVariance'
'wavelet-HHL_gldm_HighGrayLevelEmphasis'
'wavelet-HHL_gldm_LargeDependenceEmphasis'
'wavelet-HHL_gldm_LargeDependenceHighGrayLevelEmphasis'
'wavelet-HHL_gldm_LargeDependenceLowGrayLevelEmphasis'
'wavelet-HHL_gldm_LowGrayLevelEmphasis'
'wavelet-HHL_gldm_SmallDependenceEmphasis'
'wavelet-HHL_gldm_SmallDependenceHighGrayLevelEmphasis'
'wavelet-HHL_gldm_SmallDependenceLowGrayLevelEmphasis'
'wavelet-HHL_ngtdm_Busyness'
'wavelet-HHL_ngtdm_Coarseness'
'wavelet-HHL_ngtdm_Complexity'
'wavelet-HHL_ngtdm_Contrast'
'wavelet-HHL_ngtdm_Strength'
'wavelet-HHH_firstorder_10Percentile'
'wavelet-HHH_firstorder_90Percentile'
'wavelet-HHH_firstorder_Energy'
'wavelet-HHH_firstorder_Entropy'
'wavelet-HHH_firstorder_InterquartileRange'
'wavelet-HHH_firstorder_Kurtosis'
'wavelet-HHH_firstorder_Maximum'
'wavelet-HHH_firstorder_MeanAbsoluteDeviation'
'wavelet-HHH_firstorder_Mean'
'wavelet-HHH_firstorder_Median'
'wavelet-HHH_firstorder_Minimum'
'wavelet-HHH_firstorder_Range'
'wavelet-HHH_firstorder_RobustMeanAbsoluteDeviation'
'wavelet-HHH_firstorder_RootMeanSquared'
'wavelet-HHH_firstorder_Skewness'
'wavelet-HHH_firstorder_TotalEnergy'
'wavelet-HHH_firstorder_Uniformity'
'wavelet-HHH_firstorder_Variance'
'wavelet-HHH_glcm_Autocorrelation'
'wavelet-HHH_glcm_JointAverage'
'wavelet-HHH_glcm_ClusterProminence'
'wavelet-HHH_glcm_ClusterShade'
'wavelet-HHH_glcm_ClusterTendency'
'wavelet-HHH_glcm_Contrast'
'wavelet-HHH_glcm_Correlation'
'wavelet-HHH_glcm_DifferenceAverage'
'wavelet-HHH_glcm_DifferenceEntropy'
'wavelet-HHH_glcm_DifferenceVariance'
'wavelet-HHH_glcm_JointEnergy'
'wavelet-HHH_glcm_JointEntropy'
'wavelet-HHH_glcm_Imc1'
'wavelet-HHH_glcm_Imc2'
'wavelet-HHH_glcm_Idm'
'wavelet-HHH_glcm_Idmn'
'wavelet-HHH_glcm_Id'
'wavelet-HHH_glcm_Idn'
'wavelet-HHH_glcm_InverseVariance'
'wavelet-HHH_glcm_MaximumProbability'
'wavelet-HHH_glcm_SumEntropy'
'wavelet-HHH_glcm_SumSquares'
'wavelet-HHH_glrlm_GrayLevelNonUniformity'
'wavelet-HHH_glrlm_GrayLevelNonUniformityNormalized'
'wavelet-HHH_glrlm_GrayLevelVariance'
'wavelet-HHH_glrlm_HighGrayLevelRunEmphasis'
'wavelet-HHH_glrlm_LongRunEmphasis'
'wavelet-HHH_glrlm_LongRunHighGrayLevelEmphasis'
'wavelet-HHH_glrlm_LongRunLowGrayLevelEmphasis'
'wavelet-HHH_glrlm_LowGrayLevelRunEmphasis'
'wavelet-HHH_glrlm_RunEntropy'
'wavelet-HHH_glrlm_RunLengthNonUniformity'
'wavelet-HHH_glrlm_RunLengthNonUniformityNormalized'
'wavelet-HHH_glrlm_RunPercentage'
'wavelet-HHH_glrlm_RunVariance'
'wavelet-HHH_glrlm_ShortRunEmphasis'
'wavelet-HHH_glrlm_ShortRunHighGrayLevelEmphasis'
'wavelet-HHH_glrlm_ShortRunLowGrayLevelEmphasis'
'wavelet-HHH_glszm_GrayLevelNonUniformity'
'wavelet-HHH_glszm_GrayLevelNonUniformityNormalized'
'wavelet-HHH_glszm_GrayLevelVariance'
'wavelet-HHH_glszm_HighGrayLevelZoneEmphasis'
'wavelet-HHH_glszm_LargeAreaEmphasis'
'wavelet-HHH_glszm_LargeAreaHighGrayLevelEmphasis'
'wavelet-HHH_glszm_LargeAreaLowGrayLevelEmphasis'
'wavelet-HHH_glszm_LowGrayLevelZoneEmphasis'
'wavelet-HHH_glszm_SizeZoneNonUniformity'
'wavelet-HHH_glszm_SizeZoneNonUniformityNormalized'
'wavelet-HHH_glszm_SmallAreaEmphasis'
'wavelet-HHH_glszm_SmallAreaHighGrayLevelEmphasis'
'wavelet-HHH_glszm_SmallAreaLowGrayLevelEmphasis'
'wavelet-HHH_glszm_ZoneEntropy'
'wavelet-HHH_glszm_ZonePercentage'
'wavelet-HHH_glszm_ZoneVariance'
'wavelet-HHH_gldm_DependenceEntropy'
'wavelet-HHH_gldm_DependenceNonUniformity'
'wavelet-HHH_gldm_DependenceNonUniformityNormalized'
'wavelet-HHH_gldm_DependenceVariance'
'wavelet-HHH_gldm_GrayLevelNonUniformity'
'wavelet-HHH_gldm_GrayLevelVariance'
'wavelet-HHH_gldm_HighGrayLevelEmphasis'
'wavelet-HHH_gldm_LargeDependenceEmphasis'
'wavelet-HHH_gldm_LargeDependenceHighGrayLevelEmphasis'
'wavelet-HHH_gldm_LargeDependenceLowGrayLevelEmphasis'
'wavelet-HHH_gldm_LowGrayLevelEmphasis'
'wavelet-HHH_gldm_SmallDependenceEmphasis'
'wavelet-HHH_gldm_SmallDependenceHighGrayLevelEmphasis'
'wavelet-HHH_gldm_SmallDependenceLowGrayLevelEmphasis'
'wavelet-HHH_ngtdm_Busyness'
'wavelet-HHH_ngtdm_Coarseness'
'wavelet-HHH_ngtdm_Complexity'
'wavelet-HHH_ngtdm_Contrast'
'wavelet-HHH_ngtdm_Strength'
'wavelet-LLL_firstorder_10Percentile'
'wavelet-LLL_firstorder_90Percentile'
'wavelet-LLL_firstorder_Energy'
'wavelet-LLL_firstorder_Entropy'
'wavelet-LLL_firstorder_InterquartileRange'
'wavelet-LLL_firstorder_Kurtosis'
'wavelet-LLL_firstorder_Maximum'
'wavelet-LLL_firstorder_MeanAbsoluteDeviation'
'wavelet-LLL_firstorder_Mean'
'wavelet-LLL_firstorder_Median'
'wavelet-LLL_firstorder_Minimum'
'wavelet-LLL_firstorder_Range'
'wavelet-LLL_firstorder_RobustMeanAbsoluteDeviation'
'wavelet-LLL_firstorder_RootMeanSquared'
'wavelet-LLL_firstorder_Skewness'
'wavelet-LLL_firstorder_TotalEnergy'
'wavelet-LLL_firstorder_Uniformity'
'wavelet-LLL_firstorder_Variance'
'wavelet-LLL_glcm_Autocorrelation'
'wavelet-LLL_glcm_JointAverage'
'wavelet-LLL_glcm_ClusterProminence'
'wavelet-LLL_glcm_ClusterShade'
'wavelet-LLL_glcm_ClusterTendency'
'wavelet-LLL_glcm_Contrast'
'wavelet-LLL_glcm_Correlation'
'wavelet-LLL_glcm_DifferenceAverage'
'wavelet-LLL_glcm_DifferenceEntropy'
'wavelet-LLL_glcm_DifferenceVariance'
'wavelet-LLL_glcm_JointEnergy'
'wavelet-LLL_glcm_JointEntropy'
'wavelet-LLL_glcm_Imc1'
'wavelet-LLL_glcm_Imc2'
'wavelet-LLL_glcm_Idm'
'wavelet-LLL_glcm_Idmn'
'wavelet-LLL_glcm_Id'
'wavelet-LLL_glcm_Idn'
'wavelet-LLL_glcm_InverseVariance'
'wavelet-LLL_glcm_MaximumProbability'
'wavelet-LLL_glcm_SumEntropy'
'wavelet-LLL_glcm_SumSquares'
'wavelet-LLL_glrlm_GrayLevelNonUniformity'
'wavelet-LLL_glrlm_GrayLevelNonUniformityNormalized'
'wavelet-LLL_glrlm_GrayLevelVariance'
'wavelet-LLL_glrlm_HighGrayLevelRunEmphasis'
'wavelet-LLL_glrlm_LongRunEmphasis'
'wavelet-LLL_glrlm_LongRunHighGrayLevelEmphasis'
'wavelet-LLL_glrlm_LongRunLowGrayLevelEmphasis'
'wavelet-LLL_glrlm_LowGrayLevelRunEmphasis'
'wavelet-LLL_glrlm_RunEntropy'
'wavelet-LLL_glrlm_RunLengthNonUniformity'
'wavelet-LLL_glrlm_RunLengthNonUniformityNormalized'
'wavelet-LLL_glrlm_RunPercentage'
'wavelet-LLL_glrlm_RunVariance'
'wavelet-LLL_glrlm_ShortRunEmphasis'
'wavelet-LLL_glrlm_ShortRunHighGrayLevelEmphasis'
'wavelet-LLL_glrlm_ShortRunLowGrayLevelEmphasis'
'wavelet-LLL_glszm_GrayLevelNonUniformity'
'wavelet-LLL_glszm_GrayLevelNonUniformityNormalized'
'wavelet-LLL_glszm_GrayLevelVariance'
'wavelet-LLL_glszm_HighGrayLevelZoneEmphasis'
'wavelet-LLL_glszm_LargeAreaEmphasis'
'wavelet-LLL_glszm_LargeAreaHighGrayLevelEmphasis'
'wavelet-LLL_glszm_LargeAreaLowGrayLevelEmphasis'
'wavelet-LLL_glszm_LowGrayLevelZoneEmphasis'
'wavelet-LLL_glszm_SizeZoneNonUniformity'
'wavelet-LLL_glszm_SizeZoneNonUniformityNormalized'
'wavelet-LLL_glszm_SmallAreaEmphasis'
'wavelet-LLL_glszm_SmallAreaHighGrayLevelEmphasis'
'wavelet-LLL_glszm_SmallAreaLowGrayLevelEmphasis'
'wavelet-LLL_glszm_ZoneEntropy'
'wavelet-LLL_glszm_ZonePercentage'
'wavelet-LLL_glszm_ZoneVariance'
'wavelet-LLL_gldm_DependenceEntropy'
'wavelet-LLL_gldm_DependenceNonUniformity'
'wavelet-LLL_gldm_DependenceNonUniformityNormalized'
'wavelet-LLL_gldm_DependenceVariance'
'wavelet-LLL_gldm_GrayLevelNonUniformity'
'wavelet-LLL_gldm_GrayLevelVariance'
'wavelet-LLL_gldm_HighGrayLevelEmphasis'
'wavelet-LLL_gldm_LargeDependenceEmphasis'
'wavelet-LLL_gldm_LargeDependenceHighGrayLevelEmphasis'
'wavelet-LLL_gldm_LargeDependenceLowGrayLevelEmphasis'
'wavelet-LLL_gldm_LowGrayLevelEmphasis'
'wavelet-LLL_gldm_SmallDependenceEmphasis'
'wavelet-LLL_gldm_SmallDependenceHighGrayLevelEmphasis'
'wavelet-LLL_gldm_SmallDependenceLowGrayLevelEmphasis'
'wavelet-LLL_ngtdm_Busyness'
'wavelet-LLL_ngtdm_Coarseness'
'wavelet-LLL_ngtdm_Complexity'
'wavelet-LLL_ngtdm_Contrast'
'wavelet-LLL_ngtdm_Strength'
'exponential_firstorder_10Percentile'	exp_based(N = 91)
'exponential_firstorder_90Percentile'
'exponential_firstorder_Energy'
'exponential_firstorder_Entropy'
'exponential_firstorder_InterquartileRange'
'exponential_firstorder_Kurtosis'
'exponential_firstorder_Maximum'
'exponential_firstorder_MeanAbsoluteDeviation'
'exponential_firstorder_Mean'
'exponential_firstorder_Median'
'exponential_firstorder_Minimum'
'exponential_firstorder_Range'
'exponential_firstorder_RobustMeanAbsoluteDeviation'
'exponential_firstorder_RootMeanSquared'
'exponential_firstorder_Skewness'
'exponential_firstorder_TotalEnergy'
'exponential_firstorder_Uniformity'
'exponential_firstorder_Variance'
'exponential_glcm_Autocorrelation'
'exponential_glcm_JointAverage'
'exponential_glcm_ClusterProminence'
'exponential_glcm_ClusterShade'
'exponential_glcm_ClusterTendency'
'exponential_glcm_Contrast'
'exponential_glcm_Correlation'
'exponential_glcm_DifferenceAverage'
'exponential_glcm_DifferenceEntropy'
'exponential_glcm_DifferenceVariance'
'exponential_glcm_JointEnergy'
'exponential_glcm_JointEntropy'
'exponential_glcm_Imc1'
'exponential_glcm_Imc2'
'exponential_glcm_Idm'
'exponential_glcm_Idmn'
'exponential_glcm_Id'
'exponential_glcm_Idn'
'exponential_glcm_InverseVariance'
'exponential_glcm_MaximumProbability'
'exponential_glcm_SumEntropy'
'exponential_glcm_SumSquares'
'exponential_glrlm_GrayLevelNonUniformity'
'exponential_glrlm_GrayLevelNonUniformityNormalized'
'exponential_glrlm_GrayLevelVariance'
'exponential_glrlm_HighGrayLevelRunEmphasis'
'exponential_glrlm_LongRunEmphasis'
'exponential_glrlm_LongRunHighGrayLevelEmphasis'
'exponential_glrlm_LongRunLowGrayLevelEmphasis'
'exponential_glrlm_LowGrayLevelRunEmphasis'
exponential_glrlm_RunEntropy'
'exponential_glrlm_RunLengthNonUniformity'
'exponential_glrlm_RunLengthNonUniformityNormalized'
'exponential_glrlm_RunPercentage'
'exponential_glrlm_RunVariance'
'exponential_glrlm_ShortRunEmphasis'
'exponential_glrlm_ShortRunHighGrayLevelEmphasis'
'exponential_glrlm_ShortRunLowGrayLevelEmphasis'
'exponential_glszm_GrayLevelNonUniformity'
'exponential_glszm_GrayLevelNonUniformityNormalized'
'exponential_glszm_GrayLevelVariance'
'exponential_glszm_HighGrayLevelZoneEmphasis'
'exponential_glszm_LargeAreaEmphasis'
'exponential_glszm_LargeAreaHighGrayLevelEmphasis'
'exponential_glszm_LargeAreaLowGrayLevelEmphasis'
'exponential_glszm_LowGrayLevelZoneEmphasis'
'exponential_glszm_SizeZoneNonUniformity'
'exponential_glszm_SizeZoneNonUniformityNormalized'
'exponential_glszm_SmallAreaEmphasis'
'exponential_glszm_SmallAreaHighGrayLevelEmphasis'
'exponential_glszm_SmallAreaLowGrayLevelEmphasis'
'exponential_glszm_ZoneEntropy'
'exponential_glszm_ZonePercentage'
'exponential_glszm_ZoneVariance'
'exponential_gldm_DependenceEntropy'
'exponential_gldm_DependenceNonUniformity'
'exponential_gldm_DependenceNonUniformityNormalized'
'exponential_gldm_DependenceVariance'
'exponential_gldm_GrayLevelNonUniformity'
'exponential_gldm_GrayLevelVariance'
'exponential_gldm_HighGrayLevelEmphasis'
'exponential_gldm_LargeDependenceEmphasis'
'exponential_gldm_LargeDependenceHighGrayLevelEmphasis'
'exponential_gldm_LargeDependenceLowGrayLevelEmphasis'
'exponential_gldm_LowGrayLevelEmphasis'
'exponential_gldm_SmallDependenceEmphasis'
'exponential_gldm_SmallDependenceHighGrayLevelEmphasis'
'exponential_gldm_SmallDependenceLowGrayLevelEmphasis'
'exponential_ngtdm_Busyness'
'exponential_ngtdm_Coarseness'
'exponential_ngtdm_Complexity'
'exponential_ngtdm_Contrast'
'exponential_ngtdm_Strength'
'logarithm_firstorder_10Percentile'	log_based(N = 91)
'logarithm_firstorder_90Percentile'
'logarithm_firstorder_Energy'
'logarithm_firstorder_Entropy'
'logarithm_firstorder_InterquartileRange'
'logarithm_firstorder_Kurtosis'
'logarithm_firstorder_Maximum'
'logarithm_firstorder_MeanAbsoluteDeviation'
'logarithm_firstorder_Mean'
'logarithm_firstorder_Median'
'logarithm_firstorder_Minimum'
'logarithm_firstorder_Range'
'logarithm_firstorder_RobustMeanAbsoluteDeviation'
'logarithm_firstorder_RootMeanSquared'
'logarithm_firstorder_Skewness'
'logarithm_firstorder_TotalEnergy'
'logarithm_firstorder_Uniformity'
'logarithm_firstorder_Variance'
'logarithm_glcm_Autocorrelation'
'logarithm_glcm_JointAverage'
'logarithm_glcm_ClusterProminence'
'logarithm_glcm_ClusterShade'
'logarithm_glcm_ClusterTendency'
'logarithm_glcm_Contrast'
'logarithm_glcm_Correlation'
'logarithm_glcm_DifferenceAverage'
'logarithm_glcm_DifferenceEntropy'
'logarithm_glcm_DifferenceVariance'
'logarithm_glcm_JointEnergy'
'logarithm_glcm_JointEntropy'
'logarithm_glcm_Imc1'
'logarithm_glcm_Imc2'
'logarithm_glcm_Idm'
'logarithm_glcm_Idmn'
'logarithm_glcm_Id'
'logarithm_glcm_Idn'
'logarithm_glcm_InverseVariance'
'logarithm_glcm_MaximumProbability'
'logarithm_glcm_SumEntropy'
'logarithm_glcm_SumSquares'
'logarithm_glrlm_GrayLevelNonUniformity'
'logarithm_glrlm_GrayLevelNonUniformityNormalized'
'logarithm_glrlm_GrayLevelVariance'
'logarithm_glrlm_HighGrayLevelRunEmphasis'
'logarithm_glrlm_LongRunEmphasis'
'logarithm_glrlm_LongRunHighGrayLevelEmphasis'
'logarithm_glrlm_LongRunLowGrayLevelEmphasis'
'logarithm_glrlm_LowGrayLevelRunEmphasis'
'logarithm_glrlm_RunEntropy'
'logarithm_glrlm_RunLengthNonUniformity'
'logarithm_glrlm_RunLengthNonUniformityNormalized'
'logarithm_glrlm_RunPercentage'
'logarithm_glrlm_RunVariance'
'logarithm_glrlm_ShortRunEmphasis'
'logarithm_glrlm_ShortRunHighGrayLevelEmphasis'
'logarithm_glrlm_ShortRunLowGrayLevelEmphasis'
'logarithm_glszm_GrayLevelNonUniformity'
'logarithm_glszm_GrayLevelNonUniformityNormalized'
'logarithm_glszm_GrayLevelVariance'
'logarithm_glszm_HighGrayLevelZoneEmphasis'
'logarithm_glszm_LargeAreaEmphasis'
'logarithm_glszm_LargeAreaHighGrayLevelEmphasis'
'logarithm_glszm_LargeAreaLowGrayLevelEmphasis'
'logarithm_glszm_LowGrayLevelZoneEmphasis'
'logarithm_glszm_SizeZoneNonUniformity'
'logarithm_glszm_SizeZoneNonUniformityNormalized'
'logarithm_glszm_SmallAreaEmphasis'
'logarithm_glszm_SmallAreaHighGrayLevelEmphasis'
'logarithm_glszm_SmallAreaLowGrayLevelEmphasis'
'logarithm_glszm_ZoneEntropy'
'logarithm_glszm_ZonePercentage'
'logarithm_glszm_ZoneVariance'
'logarithm_gldm_DependenceEntropy'
'logarithm_gldm_DependenceNonUniformity'
'logarithm_gldm_DependenceNonUniformityNormalized'
'logarithm_gldm_DependenceVariance'
'logarithm_gldm_GrayLevelNonUniformity'
'logarithm_gldm_GrayLevelVariance'
'logarithm_gldm_HighGrayLevelEmphasis'
'logarithm_gldm_LargeDependenceEmphasis'
'logarithm_gldm_LargeDependenceHighGrayLevelEmphasis'
'logarithm_gldm_LargeDependenceLowGrayLevelEmphasis'
'logarithm_gldm_LowGrayLevelEmphasis'
'logarithm_gldm_SmallDependenceEmphasis'
'logarithm_gldm_SmallDependenceHighGrayLevelEmphasis'
'logarithm_gldm_SmallDependenceLowGrayLevelEmphasis'
'logarithm_ngtdm_Busyness'
'logarithm_ngtdm_Coarseness'
'logarithm_ngtdm_Complexity'
'logarithm_ngtdm_Contrast'
logarithm_ngtdm_Strength'
