# Supplementary material for: Radiomics for Discriminating Benign and Malignant Salivary Gland Tumors; Which Radiomic Feature Categories and MRI Sequences Should Be Used?
Source: Cancers (Basel). 2022 Nov 25;14(23):5804. doi: 10.3390/cancers14235804 (PMC9740105; doi:10.3390/cancers14235804)
Supplement: Supplementary file 1 [file cancers-14-05804-s001.zip › Datasheet S2.xlsx]

## Sheet: Sheet1
No. of case	T1WI	FS-T2WI	CE-T1WI
1	0.819744	0.835913	0.76083
2	0.773315	0.914482	0.83255
3	0.897138	0.917526	0.888459
4	0.621026	0.666276	0.588812
5	0.868152	0.791589	0.839153
6	0.788279	0.865779	0.79443
7	0.855067	0.928013	0.817776
8	0.89195	0.855633	0.7636
9	0.808571	0.850958	0.905807
10	0.859741	0.88904	0.820913
11	0.837282	0.849941	0.752097
12	0.808761	0.880698	0.806226
13	0.758853	0.842129	0.706819
14	0.808109	0.901591	0.809136
15	0.814961	0.806223	0.811085
16	0.818484	0.93384	0.904599
17	0.881144	0.941383	0.888692
18	0.93178	0.926016	0.854769
19	0.897021	0.795455	0.815084
20	0.884779	0.86501	0.810476
21	0.914597	0.79767	0.839659
22	0.769367	0.884175	0.819491
23	0.89099	0.863707	0.874638
24	0.897268	0.912332	0.893302
25	0.766212	0.906601	0.837286
26	0.902782	0.799644	0.888356
27	0.847514	0.856921	0.832558
28	0.922865	0.918268	0.87579
29	0.869705	0.857878	0.878939
30	0.886419	0.79923	0.891951
